# Supplementary material for: Prognostic role of the prognostic nutritional index (PNI) in patients with head and neck neoplasms undergoing radiotherapy: A meta-analysis
Source: PLoS One. 2021 Sep 14;16(9):e0257425. doi: 10.1371/journal.pone.0257425 (PMC8439446; doi:10.1371/journal.pone.0257425)
Supplement: S2 File — (XLSX) [file pone.0257425.s002.xlsx]

## Sheet: Sheet1
Data availability
Table: the HR (95% CI) for OS, DMFS, and PFS.
OS			DMFS			PFS
Study	HR(95% CI)		Study	HR(95% CI)		Study	HR(95% CI)
Mete 2019	2.44 (1.01,5.94)		Mete 2019	1.37 (0.44,4.22)		Du 2015	1.46 (1.09,1.96)
Miao 2017	2.71 (1.61,4.59)		Miao 2017	2.20 (1.17,4.15)		He 2019	1.93 (1.07,3.51)
Du 2015	1.50 (1.10,2.06)		Du 2015	1.60 (1.12,2.30)		Ronald 2018	1.33 (0.94,1.88)
He 2019	2.98 (1.43,6.25)		Lin 2016	2.18 (1.57,3.05)		Ryoji 2020	3.31 (1.08,11.60)
Ronald 2018	1.66 (1.05,2.63)		Ronald 2018	2.22 (1.38,3.60)		Overall(I2=0.0%, p=0.410)	1.50 (1.22,1.84)
Gema 2018	3.02 (1.35,6.77)		Overall(I2=0.0%, p=0.668)	1.96 (1.60,2.40)
Dai 2019	1.86 (1.18,2.92)
Fu 2019	6.99 (0.12,13.16)
Ryoji 2020	3.57 (1.53,8.62)
Overall(I2=22.6%, p=0.242)	1.97 (1.64,2.37)
Eligible articles for this meta-analysis:
(The numbers in the square brackets are the serial numbers in References in the manuscript.)
1. [11] Bruixola G, Caballero J, Papaccio F, Petrillo A, Iranzo A, Civera M, et al. Prognostic Nutritional Index as an independent prognostic factor in locoregionally advanced squamous cell head and neck cancer.
PMCID: PMC6212680 DOI: 10.1136/esmoopen-2018-000425
https://www.ncbi.nlm.nih.gov/pubmed/30426973
2. [12] Dai Y, Fu X, Li T, Yao Q, Su L, Su H, et al. Long-term impact of prognostic nutritional index in cervical esophageal squamous cell carcinoma patients undergoing definitive radiotherapy.
Accession Number: 31168456 PMCID: PMC6526259 DOI: 10.21037/atm.2019.03.60
https://www.ncbi.nlm.nih.gov/pubmed/31168456
3. [13] Du XJ, Tang LL, Mao YP, Guo R, Sun Y, Lin AH, et al. Value of the prognostic nutritional index and weight loss in predicting metastasis and long-term mortality in nasopharyngeal carcinoma.
Accession Number: 26585371 PMCID: PMC4653860 DOI: 10.1186/s12967-015-0729-0
https://www.ncbi.nlm.nih.gov/pubmed/26585371
4. [14] Fu J, Yang X. The Prognostic Value of the C-reactive Protein/Prognostic Nutritional Index Ratio in Stage III and IV Laryngeal Cancer Patients Treated with Radiotherapy.
Accession Number: 31312573 PMCID: PMC6624156 DOI: 10.7759/cureus.4648
https://www.ncbi.nlm.nih.gov/pubmed/31312573
5. [15] Gundog M, Basaran H. Pretreatment low prognostic nutritional index and low albumin-globulin ratio are predictive for overall survival in nasopharyngeal cancer.
DOI: 10.1007/s00405-019-05595-2
https://www.ncbi.nlm.nih.gov/pubmed/31401760
6. [16] He Q, Huang Y, Wan G, Feng M, Zeng H, Liu M, et al. A novel prognostic marker based on risk stratification with prognostic nutritional index and age for nasopharyngeal carcinoma patients who received neoadjuvant chemotherapy.
Accession Number: 31385518 DOI: 10.2217/bmm-2018-0401
https://www.ncbi.nlm.nih.gov/pubmed/31385518
7. [17] Miao J, Xiao W, Wang L, Han F, Wu H, Deng X, et al. The value of the Prognostic Nutritional Index (PNI) in predicting outcomes and guiding the treatment strategy of nasopharyngeal carcinoma (NPC) patients receiving intensity-modulated radiotherapy (IMRT) with or without chemotherapy.
DOI: 10.1007/s00432-017-2360-3
https://www.ncbi.nlm.nih.gov/pubmed/28247035
8. [18] Oei RW, Ye L, Kong F, Du C, Zhai R, Xu T, et al. Prognostic value of inflammation-based prognostic index in patients with nasopharyngeal carcinoma: a propensity score matching study.
Accession Number: 30147375 PMCID: PMC6103307 DOI: 10.2147/CMAR.S171239
https://www.ncbi.nlm.nih.gov/pubmed/30147375
9. [19] Yang L, Xia L, Wang Y, Hong S, Chen H, Liang S, et al. Low Prognostic Nutritional Index (PNI) Predicts Unfavorable Distant Metastasis-Free Survival in Nasopharyngeal Carcinoma: A Propensity Score-Matched Analysis.
Accession Number: 27399281 PMCID: PMC4939954 DOI: 10.1371/journal.pone.0158853
https://www.ncbi.nlm.nih.gov/pubmed/27399281
10. [20] Yoshida R, Gohara S, Sakata J, Matsuoka Y, Hirosue A, Kawahara K, et al. Onodera's prognostic nutritional index correlates with tumor immune environment and survival in patients with oral squamous cell carcinoma undergoing chemoradiotherapy.
Accession Number: 32854035 PMCID: PMC7452079 DOI: 10.1016/j.tranon.2020.100850
https://www.ncbi.nlm.nih.gov/pubmed/32854035
